# Supplementary material for: Normalized emphysema scores on low dose CT: Validation as an imaging biomarker for mortality
Source: PLoS One. 2017 Dec 11;12(12):e0188902. doi: 10.1371/journal.pone.0188902 (PMC5724850; doi:10.1371/journal.pone.0188902)
Supplement: S1 File — (CSV) [file pone.0188902.s005.csv]

origES	normES	patient_ID
1.65	0.27	100012
1.27	0.21	100015
8.60	2.55	100019
7.70	0.71	100023
4.03	0.46	100029
4.24	0.20	100032
0.24	0.58	100035
19.44	0.16	100040
23.90	17.51	100058
3.98	0.08	100067
3.24	0.46	100069
5.44	2.32	100085
0.47	0.04	100094
4.14	2.06	100095
18.36	0.01	100098
0.15	0.01	100121
5.15	0.00	100151
3.91	0.91	100158
7.56	1.67	100160
1.58	0.10	100164
2.63	1.07	100166
1.32	0.74	100186
2.79	2.25	100202
7.55	0.30	100209
1.96	0.97	100217
15.92	3.20	100239
1.13	0.55	100242
2.47	0.03	100248
2.93	0.21	100251
42.18	11.13	100253
11.52	0.96	100273
3.92	1.83	100282
3.13	0.03	100285
24.81	18.58	100286
9.25	0.52	100288
13.60	6.89	100290
4.49	0.65	100328
23.22	1.89	100329
1.19	1.02	100352
11.03	1.42	100353
16.13	2.55	100359
29.53	19.24	100368
3.11	0.92	100373
28.39	0.89	100417
13.81	0.26	100437
0.59	0.08	100438
1.71	0.11	100440
21.30	0.01	100443
10.00	4.21	100451
10.28	2.98	100458
0.23	0.07	100472
22.01	8.13	100508
2.90	0.28	100518
8.64	1.46	100544
2.55	0.56	100560
29.35	12.15	100570
6.96	1.59	100580
6.48	1.57	100581
5.54	1.03	100583
1.42	0.29	100597
6.57	0.13	100604
6.05	0.67	100619
9.96	3.69	100641
47.71	25.70	100653
12.93	0.95	100656
2.58	0.61	100660
0.75	0.11	100667
6.81	0.19	100671
21.87	1.30	100676
40.13	36.45	100688
10.12	1.75	100693
1.22	0.01	100702
0.41	0.06	100709
0.24	0.03	100715
4.65	0.64	100727
7.65	2.12	100732
2.67	0.01	100754
1.54	0.93	100766
9.32	0.03	100770
0.23	0.00	100771
0.93	1.09	100772
14.22	2.01	100776
0.55	0.02	100780
4.46	1.54	100783
0.32	0.04	100784
9.68	1.67	100795
1.36	0.57	100799
4.52	0.21	100810
0.25	0.00	100816
0.52	0.01	100821
2.17	0.01	100823
0.08	0.02	100840
0.14	0.11	100846
0.85	0.04	100852
1.95	0.20	100856
6.69	0.20	100869
0.04	0.00	100871
0.38	0.03	100873
5.36	0.15	100877
18.26	4.48	100896
20.25	12.25	100935
1.92	1.96	100942
17.10	1.81	100945
2.06	0.15	100983
17.89	0.04	100984
3.94	0.47	100994
4.35	0.38	100995
5.35	0.08	101001
1.17	0.36	101010
3.02	0.09	101056
12.26	0.02	101066
1.33	0.40	101068
0.58	0.07	101089
4.51	0.05	101101
36.17	14.38	101115
0.81	0.80	101122
6.42	0.23	101129
19.02	0.01	101140
15.25	7.66	101143
4.98	0.04	101154
3.20	0.30	101158
3.60	0.03	101173
6.98	0.04	101184
0.88	0.16	101186
3.44	0.08	101188
3.30	0.08	101189
3.25	1.00	101191
1.51	0.11	101193
17.86	3.18	101208
35.67	9.90	101212
5.14	0.82	101217
25.50	22.03	101223
1.37	0.06	101230
0.71	0.03	101240
3.29	0.62	101273
35.01	31.41	101277
5.94	4.31	101281
38.59	10.13	101287
0.66	0.01	101304
0.98	0.02	101305
1.03	0.09	101313
24.15	1.63	101318
9.90	2.25	101324
5.59	0.58	101334
1.82	0.20	101360
1.74	0.14	101362
1.96	0.19	101363
8.92	0.03	101364
3.98	0.04	101372
3.23	0.33	101378
1.88	0.06	101380
1.22	0.46	101381
0.09	0.13	101382
2.07	0.07	101387
5.28	2.46	101388
15.72	0.00	101392
3.78	0.39	101397
8.54	0.81	101400
13.32	6.17	101402
2.57	1.11	101417
13.00	1.80	101420
35.94	22.22	101422
42.93	18.98	101428
12.90	2.60	101434
0.40	0.17	101445
12.39	1.35	101448
6.28	0.21	101457
0.48	0.02	101470
16.82	0.04	101477
2.25	0.08	101481
1.32	0.09	101488
7.01	2.03	101520
1.91	0.44	101522
8.07	0.58	101531
1.41	0.00	101543
4.90	0.04	101576
1.74	1.68	101614
1.03	0.28	101616
4.64	0.58	101630
0.28	0.05	101643
7.36	1.08	101651
11.98	4.22	101681
20.27	4.06	101683
5.97	0.78	101684
1.56	0.49	101693
12.64	0.09	101701
22.75	0.45	101705
8.42	0.19	101712
8.50	0.47	101731
5.04	2.54	101759
3.66	0.06	101762
6.24	0.04	101764
6.56	0.56	101790
5.30	0.26	101791
0.59	0.02	101801
3.06	0.00	101802
1.88	0.76	101806
3.57	0.01	101815
2.60	0.00	101818
23.02	3.76	101825
44.73	33.85	101833
1.18	0.13	101834
23.96	7.15	101835
10.83	0.17	101849
1.57	0.09	101851
7.32	7.60	101859
3.90	1.95	101867
0.69	0.25	101877
0.87	0.10	101879
3.91	3.60	101893
4.07	2.71	101910
19.19	11.99	101916
2.95	0.53	101923
3.91	0.04	101932
6.77	0.18	101937
1.88	0.11	101949
1.15	0.99	101952
12.99	2.99	101964
2.21	0.83	101975
8.01	0.06	101983
0.75	0.10	101986
1.23	0.27	101991
1.53	0.42	102006
1.92	0.29	102012
0.88	0.20	102020
0.54	0.09	102026
6.39	1.72	102034
0.17	0.16	102066
6.63	0.23	102070
0.52	0.24	102073
48.62	16.37	102080
12.51	0.00	102086
0.17	0.00	102088
4.95	1.97	102093
2.32	0.06	102102
1.15	0.04	102109
21.20	0.07	102110
1.28	0.10	102115
3.53	0.14	102136
6.31	3.56	102144
7.00	1.21	102145
25.41	0.22	102146
0.91	0.89	102160
3.21	1.46	102161
0.35	0.01	102165
2.32	0.09	102193
0.28	0.15	102213
4.27	1.53	102216
2.86	0.12	102222
3.21	1.01	102223
7.54	1.61	102224
19.36	18.49	102245
9.41	0.27	102249
1.14	0.17	102253
1.31	0.05	102257
1.65	0.32	102262
2.07	0.96	102266
0.61	0.25	102267
3.91	0.52	102275
0.09	0.04	102282
1.56	0.13	102287
2.07	1.56	102303
0.71	0.30	102315
36.05	22.11	102330
16.48	2.73	102348
4.51	1.51	102361
2.75	0.10	102370
0.82	0.19	102376
13.61	10.46	102384
0.14	0.15	102387
0.46	0.64	102401
0.32	0.08	102471
19.02	0.29	102481
8.18	3.46	102488
5.03	0.13	102508
12.66	0.56	102509
20.79	3.28	102515
3.96	0.01	102523
0.83	0.04	102534
0.20	0.01	102536
13.44	0.25	102539
8.67	0.04	102540
0.68	0.13	102543
2.83	2.42	102545
2.76	0.00	102549
6.16	0.34	102578
2.63	0.34	102581
4.05	1.70	102608
6.26	0.15	102612
4.27	0.05	102618
7.63	0.21	102627
2.74	0.27	102660
0.45	0.05	102684
0.30	0.01	102691
18.77	0.01	102713
3.39	0.98	102721
7.71	5.30	102736
11.31	1.56	102747
32.86	2.69	102755
20.05	7.58	102756
10.18	0.41	102758
6.48	0.47	102762
13.47	2.74	102769
26.87	17.67	102774
3.27	0.40	102775
18.80	6.76	102793
8.47	0.40	102795
56.25	18.18	102806
0.50	0.12	102817
0.22	0.42	102819
3.53	0.13	102823
11.20	0.84	102824
3.32	0.51	102836
0.26	0.02	102847
6.84	0.11	102872
18.47	0.58	102888
4.17	0.01	102892
33.24	10.92	102893
0.46	0.06	102896
0.89	0.11	102910
5.69	0.47	102916
12.11	0.38	102961
1.35	0.01	102962
0.89	0.52	102970
4.54	0.84	102973
1.39	0.74	103000
4.89	0.45	103013
7.89	1.86	103024
0.48	0.05	103032
0.83	0.06	103040
7.35	1.64	103041
1.07	0.15	103049
0.22	0.00	103053
6.95	0.90	103060
2.41	0.91	103073
3.20	3.70	103095
8.66	0.07	103109
1.11	0.45	103115
7.27	0.11	103116
3.40	0.03	103121
1.86	1.09	103149
0.13	0.02	103153
4.18	1.89	103164
2.52	1.53	103174
13.38	0.01	103178
24.82	7.70	103182
1.11	0.10	103223
8.41	3.63	103229
3.95	1.48	103230
4.32	0.27	103232
1.73	0.01	103236
5.83	0.15	103242
7.85	0.97	103263
3.13	0.44	103284
21.82	19.87	103303
17.64	11.38	103315
11.52	1.98	103336
1.48	0.36	103364
2.81	0.22	103378
6.56	2.22	103382
36.98	22.79	103388
0.10	0.01	103415
3.88	0.05	103418
42.24	15.01	103426
3.04	0.00	103435
0.71	0.21	103446
5.06	1.53	103451
2.14	1.58	103452
4.54	1.15	103460
0.81	0.13	103462
2.98	0.32	103468
2.30	0.66	103507
3.60	0.89	103511
0.68	0.32	103512
13.73	6.61	103521
18.93	4.99	103536
19.92	0.61	103538
9.37	6.77	103545
0.46	0.00	103555
2.97	0.07	103561
3.75	1.24	103566
7.71	0.41	103578
5.21	1.49	103580
9.22	5.62	103588
1.74	0.38	103591
1.12	0.09	103595
2.38	0.30	103597
4.75	2.68	103600
3.25	1.03	103608
0.65	0.01	103612
5.29	0.68	103613
1.22	0.98	103618
18.13	20.36	103622
8.41	1.62	103643
1.58	0.02	103650
9.38	0.37	103651
11.37	4.94	103665
7.53	0.28	103673
26.71	1.59	103677
3.09	0.75	103703
7.94	5.45	103714
1.41	0.37	103737
16.70	1.09	103739
0.06	0.01	103747
23.17	1.19	103755
15.44	7.45	103757
1.52	0.08	103764
8.99	0.03	103781
9.93	6.70	103785
2.52	0.83	103787
0.26	0.29	103816
2.24	0.13	103818
2.19	1.14	103820
12.67	7.70	103832
3.24	0.22	103837
0.84	1.53	103853
1.48	0.08	103858
0.92	0.08	103879
8.50	0.53	103890
36.62	14.72	103893
4.33	0.69	103906
2.57	0.11	103917
0.77	0.28	103925
1.12	0.23	103928
0.05	0.01	103941
22.54	3.01	103957
2.90	0.50	103971
5.50	0.05	103977
2.03	0.26	103981
7.19	0.02	104005
2.67	0.14	104018
3.08	0.60	104020
5.69	0.09	104026
22.91	6.02	104031
11.82	7.61	104038
0.50	0.01	104050
2.55	0.74	104059
2.42	0.64	104061
3.76	0.85	104077
1.58	0.01	104086
3.45	0.05	104111
1.57	0.85	104114
0.17	0.12	104121
0.27	0.02	104127
2.98	0.02	104128
0.03	0.00	104138
5.42	0.11	104139
1.01	0.07	104142
6.14	3.37	104146
1.92	0.54	104152
1.27	0.70	104168
1.87	0.31	104171
5.26	0.87	104173
17.92	8.43	104182
2.66	0.33	104184
7.92	0.49	104191
1.57	0.03	104196
0.96	0.12	104200
5.08	7.27	104209
13.02	0.09	104215
26.08	24.89	104227
14.86	0.32	104245
7.53	5.66	104248
5.35	0.16	104252
1.71	1.04	104260
17.22	0.09	104262
0.97	0.02	104263
0.70	0.36	104271
2.25	0.08	104277
3.14	0.08	104349
4.00	0.00	104354
9.25	1.41	104357
17.78	0.69	104359
0.54	0.22	104363
1.32	0.04	104368
2.90	0.54	104370
2.64	0.11	104377
8.72	1.44	104383
8.39	0.51	104393
3.98	0.36	104398
15.95	0.69	104400
1.01	0.08	104402
0.86	0.34	104415
0.73	0.07	104416
1.82	0.13	104417
37.93	5.81	104419
1.42	0.77	104436
0.28	0.04	104441
8.50	0.80	104448
6.48	5.25	104449
12.68	0.26	104470
3.62	0.10	104486
5.05	1.93	104493
5.29	1.37	104495
0.37	0.43	104516
36.17	0.89	104521
2.80	0.05	104541
10.66	8.31	104571
3.74	7.45	104575
0.56	0.02	104581
0.60	0.01	104590
7.77	0.02	104592
10.03	0.75	104605
35.98	12.84	104610
4.24	0.76	104628
3.82	0.13	104635
28.15	1.33	104636
1.00	0.11	104657
7.79	0.88	104661
1.99	0.10	104666
3.91	0.64	104675
1.46	0.50	104680
0.73	0.55	104683
1.63	0.28	104685
15.20	12.20	104705
2.83	0.26	104743
15.10	21.82	104748
8.97	0.03	104749
9.50	0.01	104763
4.03	0.08	104769
26.80	6.78	104775
3.92	0.05	104779
3.57	0.14	104783
3.94	0.31	104787
1.54	0.92	104802
1.95	0.97	104808
9.59	0.02	104811
9.48	0.13	104812
2.40	0.77	104818
2.88	2.27	104822
16.44	11.77	104831
7.57	0.76	104835
5.80	3.79	104839
24.44	0.49	104842
1.01	0.03	104864
6.53	3.42	104883
4.74	0.15	104893
0.45	0.07	104902
6.79	1.92	104908
0.40	0.52	104912
23.59	3.87	104916
0.26	0.02	104941
12.05	1.23	104946
12.90	0.09	104957
3.20	0.80	104962
3.42	0.05	104966
3.57	0.19	104987
0.75	0.03	104994
1.49	0.55	105013
1.39	0.07	105034
2.05	0.73	105068
6.81	2.96	105076
8.13	3.27	105080
1.80	0.04	105082
24.68	0.22	105088
10.19	1.21	105093
28.49	0.93	105103
4.63	1.25	105121
6.23	1.14	105139
19.10	0.97	105141
6.62	0.23	105144
34.68	23.07	105148
5.73	0.41	105176
2.83	1.28	105179
28.74	2.09	105181
3.59	0.58	105183
1.72	0.96	105188
21.91	0.26	105197
3.16	0.31	105231
13.16	6.72	105235
1.17	0.26	105260
3.60	0.29	105264
0.99	0.04	105275
0.27	0.12	105280
12.67	0.52	105281
0.26	0.17	105293
0.21	0.01	105301
5.29	0.55	105303
22.81	3.75	105307
12.84	4.45	105338
2.95	0.12	105340
10.44	5.82	105341
1.08	0.64	105348
15.88	0.02	105367
0.09	0.01	105379
0.41	0.02	105384
0.36	0.34	105388
9.59	0.55	105412
4.55	0.26	105449
0.44	0.11	105451
9.26	0.15	105478
1.07	0.00	105494
0.72	0.37	105496
29.53	2.03	105498
38.07	4.04	105503
4.95	0.21	105513
7.94	2.68	105514
17.76	12.55	105526
2.12	0.18	105532
0.20	0.10	105540
9.77	0.11	105541
1.73	0.41	105546
0.32	0.03	105547
0.88	1.85	105550
0.13	0.29	105562
25.63	0.02	105565
2.41	0.06	105567
22.42	13.15	105571
1.61	0.12	105589
4.82	0.15	105595
7.60	0.74	105605
27.41	1.29	105611
7.73	0.18	105617
8.34	0.08	105622
3.95	1.36	105625
3.32	0.09	105633
3.88	0.03	105635
4.25	0.71	105642
2.13	0.35	105643
1.77	0.03	105653
0.13	0.00	105662
2.14	0.24	105663
1.14	0.34	105672
4.35	0.23	105673
6.97	9.53	105676
1.72	0.36	105678
1.94	0.56	105687
23.92	0.26	105689
10.27	2.30	105702
16.30	0.40	105705
3.03	0.27	105708
0.92	1.43	105732
12.28	0.16	105745
40.41	9.69	105758
2.45	0.10	105767
14.75	12.91	105782
13.31	3.83	105788
3.66	1.80	105805
5.68	0.00	105830
5.25	1.52	105868
0.86	0.44	105878
11.40	0.20	105879
8.78	1.45	105883
3.84	0.02	105886
0.65	0.03	105890
1.30	0.57	105905
19.27	1.15	105929
12.15	0.48	105936
0.54	0.18	105940
0.61	0.44	105947
3.93	0.05	105948
30.91	5.34	105949
2.65	0.90	105970
9.86	6.62	105974
9.03	0.28	105980
0.05	0.16	105986
2.92	0.20	105995
8.07	3.13	106010
2.58	0.06	106015
0.83	0.06	106018
9.06	1.89	106053
4.03	0.09	106055
11.20	0.16	106068
2.07	1.77	106092
10.42	0.42	106094
21.32	1.78	106111
2.09	0.02	106113
4.53	0.77	106114
1.73	0.79	106120
5.07	0.32	106133
3.78	0.78	106150
2.64	0.11	106161
4.35	0.58	106167
3.00	1.11	106183
12.14	0.81	106193
2.69	1.88	106197
2.10	0.01	106209
7.26	1.43	106213
2.61	0.60	106221
0.42	0.11	106229
1.75	0.55	106254
11.39	0.56	106273
0.13	0.11	106280
32.08	6.60	106291
0.13	0.01	106299
2.35	0.08	106302
5.51	0.18	106318
6.52	0.00	106333
5.95	1.01	106341
7.81	1.58	106345
6.42	0.24	106360
7.28	1.96	106364
1.77	0.17	106374
1.22	0.15	106376
3.23	2.51	106397
0.42	0.34	106405
3.12	0.36	106410
1.14	0.09	106418
2.02	0.35	106421
9.56	0.90	106426
4.77	0.07	106427
2.48	1.28	106432
2.97	2.59	106445
10.10	0.64	106456
0.22	0.13	106460
3.27	0.32	106464
1.58	0.11	106469
3.49	0.02	106473
0.74	0.26	106484
6.31	0.62	106490
25.03	0.72	106500
1.36	1.07	106510
1.96	0.21	106513
0.04	0.02	106522
5.19	2.36	106528
27.57	1.51	106554
0.52	0.05	106555
0.12	0.00	106558
0.61	0.01	106566
2.37	0.03	106585
18.91	4.14	106591
4.74	0.11	106593
17.65	0.64	106604
12.64	1.43	106623
49.00	20.09	106627
0.06	0.01	106634
11.11	4.06	106639
2.31	0.22	106642
3.36	0.34	106647
0.26	0.03	106684
19.70	0.59	106687
6.98	0.21	106690
3.66	0.18	106692
1.09	0.06	106697
1.71	1.01	106707
10.26	1.65	106708
7.06	3.92	106729
0.15	0.31	106730
0.55	0.09	106740
17.07	1.16	106752
31.07	12.86	106753
0.21	0.13	106759
2.12	1.14	106763
3.68	2.11	106774
2.05	0.32	106789
11.69	0.11	106794
39.36	25.56	106797
16.23	0.34	106802
1.43	0.07	106808
3.95	0.13	106841
3.45	0.03	106848
3.06	3.16	106853
0.43	0.05	106863
5.37	0.05	106869
9.84	0.15	106880
3.08	0.17	106922
1.94	2.44	106944
13.30	0.47	106945
3.04	1.08	106953
1.47	0.00	106976
3.36	0.59	106982
18.41	0.31	106984
22.99	11.96	106990
12.96	15.73	107002
5.81	1.25	107004
4.61	1.34	107024
1.01	0.58	107030
1.54	0.00	107049
35.58	18.19	107052
4.49	0.11	107053
7.30	0.50	107055
10.33	4.02	107056
0.50	1.48	107058
1.48	0.41	107059
10.23	4.56	107061
3.07	2.61	107069
16.26	0.11	107074
3.15	1.47	107083
0.30	0.12	107111
31.50	8.52	107151
2.18	0.74	107155
1.35	0.28	107164
4.51	0.05	107172
9.69	0.07	107177
2.12	0.40	107182
3.68	0.17	107201
39.41	1.44	107203
0.72	0.23	107209
7.68	4.93	107211
0.08	0.01	107215
0.39	0.17	107223
1.81	0.14	107243
1.19	0.10	107251
4.52	0.62	107258
10.31	1.97	107288
16.83	2.98	107291
3.54	1.41	107312
8.65	0.42	107317
2.79	0.03	107318
12.11	8.48	107320
2.10	0.01	107324
3.55	0.19	107328
3.63	0.59	107334
4.04	0.11	107335
2.49	1.14	107353
7.71	4.64	107362
3.24	0.15	107371
38.66	9.21	107372
47.40	15.66	107390
2.90	0.30	107405
0.39	0.05	107411
3.43	0.15	107422
4.09	0.39	107423
31.72	1.73	107440
3.15	0.29	107481
0.64	0.20	107482
1.64	0.02	107510
0.43	0.22	107513
2.96	0.28	107516
3.23	1.13	107520
2.03	0.06	107521
1.04	0.25	107523
3.85	0.28	107529
11.13	2.89	107544
2.53	0.08	107554
12.41	5.11	107561
47.67	33.89	107571
11.33	0.46	107572
5.82	3.31	107573
9.64	0.18	107579
4.37	0.49	107585
6.67	1.00	107595
0.77	0.23	107636
11.69	1.08	107646
1.66	0.32	107648
3.11	0.41	107674
2.36	0.14	107681
5.44	0.00	107690
0.73	0.34	107706
1.05	0.05	107730
0.18	0.17	107738
30.44	4.68	107754
4.17	0.03	107756
2.87	0.19	107759
24.06	17.78	107766
2.98	0.75	107779
1.85	0.06	107782
6.51	3.38	107800
0.85	0.43	107813
7.77	1.31	107819
37.82	8.99	107826
6.58	2.24	107834
1.23	0.13	107845
33.83	24.36	107858
4.19	0.01	107861
12.32	0.07	107874
3.52	0.04	107876
3.80	3.28	107877
11.47	4.97	107884
1.47	0.18	107888
0.42	0.13	107899
2.50	0.52	107904
3.78	2.54	107905
2.44	0.23	107910
3.74	0.63	107911
0.43	0.19	107926
2.52	0.04	107929
9.35	0.60	107931
0.84	0.02	107933
1.06	0.01	107934
3.17	1.52	107942
12.02	7.60	107946
19.06	2.97	107949
1.44	0.21	107950
16.08	1.65	107959
6.05	1.36	107968
0.61	0.36	107972
17.63	0.14	107975
0.11	0.00	107988
3.81	0.02	108009
6.70	0.08	108017
2.19	0.27	108020
1.65	0.32	108022
14.75	0.13	108024
11.90	0.61	108027
21.67	0.10	108039
20.96	9.59	108041
38.75	4.73	108045
51.86	23.95	108059
3.85	1.46	108064
9.65	1.46	108068
5.89	0.05	108070
4.10	0.52	108107
24.11	0.09	108121
3.34	0.30	108133
3.98	0.68	108134
1.38	0.10	108140
0.47	0.09	108146
2.88	0.01	108155
6.62	0.03	108163
0.33	0.04	108178
24.25	10.29	108190
6.04	0.41	108199
1.08	0.08	108205
1.05	0.10	108213
4.59	0.40	108219
7.06	0.18	108238
9.23	0.09	108244
7.78	1.36	108246
1.03	0.03	108247
0.23	0.10	108248
3.70	0.41	108252
2.14	0.30	108263
0.99	0.04	108270
4.98	0.14	108271
13.89	1.64	108277
22.60	0.72	108281
4.30	0.31	108282
0.58	0.10	108293
0.57	0.09	108305
0.94	0.23	108306
0.18	0.00	108318
10.29	0.06	108323
15.11	1.01	108331
1.68	0.26	108362
13.71	0.05	108376
1.42	0.11	108377
14.13	9.26	108384
1.41	0.02	108385
39.00	0.06	108391
3.65	0.25	108395
12.14	3.59	108397
4.70	0.07	108400
6.22	0.39	108401
0.83	1.27	108412
8.53	3.30	108417
4.41	2.43	108420
3.05	0.13	108427
2.49	0.04	108454
8.67	8.37	108455
0.42	0.01	108461
7.94	0.33	108471
0.77	0.16	108474
27.60	3.21	108482
0.08	0.00	108485
0.82	0.16	108490
20.65	1.62	108520
5.45	1.14	108525
0.52	0.41	108542
14.06	0.24	108562
3.37	1.35	108570
1.30	0.30	108580
2.23	2.03	108585
16.93	11.47	108591
4.11	0.39	108600
8.25	0.03	108608
6.70	1.80	108611
7.13	0.65	108614
0.49	2.82	108651
13.74	3.22	108661
3.07	0.08	108665
31.41	5.19	108666
5.35	0.96	108667
1.05	0.04	108676
26.69	2.92	108681
47.43	9.33	108691
25.41	13.87	108693
0.34	0.14	108701
4.65	1.49	108730
21.83	3.25	108741
0.50	0.05	108747
0.19	0.07	108749
13.01	8.29	108754
15.62	12.68	108766
8.17	2.38	108767
7.15	0.03	108768
0.24	0.12	108771
13.83	0.36	108778
0.96	0.37	108782
25.18	0.07	108802
2.45	0.51	108808
17.71	7.18	108814
2.11	1.21	108825
10.41	5.87	108834
2.28	0.06	108852
5.94	0.93	108865
3.64	0.59	108866
0.63	0.11	108869
1.50	0.38	108889
7.72	0.39	108925
1.45	0.22	108931
2.41	0.22	108937
5.49	0.42	108939
4.26	1.84	108945
0.93	0.87	108953
2.06	0.78	108971
4.94	0.10	108973
2.83	0.55	108974
4.26	1.83	109000
1.23	0.03	109020
2.78	0.11	109023
6.52	3.71	109049
46.50	14.61	109055
6.27	0.14	109059
0.51	2.12	109069
5.08	3.44	109088
6.93	0.02	109090
6.93	0.75	109094
7.07	0.73	109098
5.44	0.19	109108
0.31	0.02	109112
30.54	18.96	109118
4.25	0.35	109119
2.42	1.19	109127
12.64	0.38	109128
26.48	5.27	109133
25.68	0.68	109134
4.30	0.11	109151
0.79	0.08	109153
3.13	0.14	109184
18.83	6.43	109198
4.16	0.26	109211
0.77	0.17	109215
1.71	0.07	109225
3.58	0.13	109231
2.97	0.20	109246
20.58	0.00	109256
0.34	0.23	109270
1.08	0.03	109279
1.40	0.09	109287
7.82	0.05	109300
1.01	0.49	109301
4.31	0.03	109304
29.38	1.49	109308
10.09	0.78	109324
1.80	0.16	109333
23.15	0.70	109341
5.36	4.62	109355
45.48	32.90	109364
12.13	3.79	109368
1.06	0.23	109372
11.12	0.00	109386
10.94	7.46	109390
0.32	0.02	109404
5.69	3.09	109414
3.48	1.29	109417
3.26	0.02	109420
2.11	0.18	109423
3.57	0.32	109433
2.50	0.11	109437
11.75	0.10	109442
50.68	23.78	109462
1.16	0.49	109468
18.54	0.67	109470
0.36	0.04	109471
34.90	10.69	109476
23.37	0.01	109482
9.34	2.66	109495
6.00	0.13	109499
9.41	0.01	109503
0.01	0.00	109504
60.43	41.21	109508
0.50	0.26	109511
20.01	0.73	109518
0.62	0.07	109527
11.23	0.41	109533
42.84	15.89	109541
7.81	0.13	109544
1.99	0.48	109556
9.09	0.21	109561
13.62	6.30	109575
1.64	0.34	109589
0.96	0.18	109607
2.48	0.39	109609
2.89	0.27	109614
1.97	0.49	109616
4.06	3.36	109624
1.07	0.05	109630
3.63	1.29	109635
23.13	5.60	109642
24.27	19.09	109647
1.30	0.00	109648
3.42	0.51	109653
2.65	0.85	109723
23.49	15.70	109724
5.24	0.66	109725
37.11	22.34	109740
4.85	0.89	109753
21.37	0.01	109766
0.19	0.12	109768
3.01	0.99	109778
0.95	0.28	109788
5.22	0.17	109804
13.31	9.32	109813
4.23	1.03	109814
0.59	0.17	109815
15.76	0.01	109843
24.40	2.41	109846
20.37	8.83	109851
34.70	19.24	109852
3.73	0.96	109857
6.08	0.74	109866
2.58	1.24	109885
2.00	0.16	109899
4.64	0.01	109922
1.86	0.42	109957
18.32	6.86	109960
29.52	3.87	109961
23.60	2.05	109962
6.03	1.70	109969
13.48	3.92	109974
17.74	14.27	109980
2.69	0.53	109988
10.74	5.53	109991
5.30	0.18	109996
1.77	0.06	109998
6.53	4.40	110012
3.68	0.20	110020
1.86	0.35	110023
40.87	36.19	110025
0.65	0.02	110026
2.12	0.18	110036
8.68	9.26	110048
0.16	0.02	110050
3.01	1.02	110057
4.69	0.65	110083
4.14	0.59	110092
0.14	0.04	110099
0.78	0.01	110100
4.42	2.27	110107
22.41	20.87	110109
2.95	0.30	110142
1.69	0.06	110162
3.38	0.09	110180
13.45	0.02	110183
8.10	0.17	110185
5.56	0.15	110189
2.49	0.42	110196
5.99	1.35	110215
2.51	0.58	110217
1.72	0.18	110218
4.15	0.09	110234
3.10	0.03	110243
3.35	0.00	110247
2.27	0.81	110248
2.49	2.32	110253
35.36	3.45	110303
1.59	0.03	110313
1.18	0.27	110315
7.91	11.89	110316
15.01	0.12	110318
0.14	0.05	110334
6.86	0.36	110343
2.42	1.39	110347
23.15	12.05	110356
8.39	0.02	110427
12.83	3.64	110432
26.36	3.88	110437
5.38	0.03	110450
14.07	10.61	110453
2.83	0.48	110454
3.73	0.01	110456
4.41	0.43	110460
0.45	0.02	110489
30.47	4.38	110495
0.93	1.35	110497
30.20	1.64	110501
1.80	0.67	110551
45.79	15.51	110563
10.80	3.52	110564
23.71	3.18	110569
1.47	0.00	110580
22.93	15.12	110593
4.64	0.54	110595
1.26	0.44	110596
8.06	1.76	110600
0.13	0.02	110602
2.90	0.06	110605
2.19	0.60	110608
3.88	0.71	110621
2.84	1.28	110628
23.10	8.04	110632
4.66	0.01	110636
34.74	13.59	110638
13.13	2.88	110646
8.77	1.52	110666
3.59	0.19	110678
2.61	0.33	110688
2.99	3.04	110689
1.27	0.05	110707
12.72	2.10	110716
4.02	0.61	110738
29.26	3.73	110741
11.31	1.78	110746
6.05	0.15	110754
1.06	0.11	110758
4.98	3.84	110767
39.26	21.40	110772
0.83	0.08	110783
2.10	0.00	110790
24.78	11.21	110797
0.73	0.05	110804
1.44	0.35	110805
4.88	0.96	110817
1.35	0.73	110820
26.64	2.53	110821
39.96	8.82	110828
3.16	0.25	110830
0.94	0.01	110836
7.59	2.12	110848
10.00	2.26	110855
4.23	1.83	110862
0.22	0.02	110874
13.09	0.04	110879
31.67	6.57	110881
32.60	6.89	110888
33.29	0.64	110901
18.49	0.56	110909
26.94	15.52	110910
3.29	3.29	110920
0.20	0.03	110927
2.36	0.22	110953
16.72	0.65	110956
1.51	0.58	110977
2.82	0.07	110978
6.77	0.03	110983
24.37	2.49	110987
7.01	0.26	110992
0.21	0.21	110994
4.51	1.00	111000
0.51	0.05	111001
1.35	0.02	111007
18.38	0.00	111016
2.38	0.09	111023
1.60	0.09	111030
28.16	1.69	111033
34.94	7.62	111039
5.53	0.11	111066
1.89	0.04	111067
12.61	1.16	111088
40.66	24.98	111092
16.67	0.09	111096
5.95	0.70	111110
12.99	0.39	111114
0.98	0.81	111126
6.77	0.01	111138
3.15	1.45	111147
3.56	3.25	111148
2.11	0.00	111155
1.77	0.03	111177
38.73	17.71	111187
29.45	4.86	111193
12.88	0.13	111194
2.54	0.57	111195
4.86	0.54	111198
2.44	1.19	111218
37.49	15.59	111221
0.30	0.03	111230
7.45	1.96	111239
1.27	0.76	111244
1.10	0.03	111246
1.02	0.11	111258
12.07	0.48	111274
0.21	0.13	111281
4.43	0.92	111285
6.06	0.58	111308
1.97	0.14	111314
10.37	0.00	111327
1.41	0.03	111335
17.40	8.25	111355
13.06	8.48	111358
0.14	0.22	111363
0.83	0.14	111417
1.10	0.46	111425
19.16	0.31	111428
0.33	0.10	111435
2.08	0.02	111438
6.12	0.32	111447
3.86	0.08	111454
12.19	0.71	111459
0.58	0.22	111466
15.63	0.08	111480
35.26	1.92	111481
10.52	0.58	111511
4.07	0.14	111528
1.55	0.09	111546
1.62	0.11	111554
0.09	0.04	111557
4.52	0.03	111571
2.07	1.08	111574
2.26	0.59	111580
19.21	0.18	111587
2.41	0.43	111591
4.73	0.30	111602
0.15	0.01	111605
1.50	0.27	111614
3.00	0.41	111621
0.74	1.20	111629
1.36	0.14	111660
19.71	0.54	111675
1.29	0.30	111685
5.84	0.02	111697
0.36	0.04	111699
1.45	0.28	111705
0.34	0.03	111706
3.44	0.70	111755
0.02	0.02	111760
0.78	0.37	111767
0.46	0.10	111769
40.08	3.03	111787
0.61	0.23	111793
30.17	2.61	111794
26.45	3.71	111799
2.74	0.24	111800
3.97	0.36	111819
1.74	0.17	111832
16.20	10.67	111835
23.70	20.52	111849
0.54	0.02	111851
0.20	0.22	111857
26.83	3.22	111859
10.66	0.16	111871
5.85	0.10	111874
8.75	8.73	111879
1.94	1.71	111884
1.01	0.02	111887
6.17	0.42	111902
8.09	1.16	111915
42.78	31.62	111920
3.72	1.20	111925
26.38	1.07	111934
0.25	0.05	111937
1.40	0.09	111944
15.97	8.86	111953
1.27	0.04	111964
5.19	0.77	111986
5.23	3.64	111992
0.86	0.12	111999
4.53	1.46	112005
1.09	0.02	112014
0.10	0.10	112016
7.46	2.02	112035
8.40	0.32	112040
0.76	0.05	112041
2.45	2.35	112062
8.14	4.68	112065
2.51	0.86	112072
0.26	0.15	112073
6.87	1.72	112078
0.27	0.02	112104
6.26	0.16	112110
0.42	0.18	112121
1.63	0.03	112133
4.48	0.95	112134
1.74	1.05	112138
0.22	0.03	112149
2.81	0.15	112155
1.15	0.03	112172
3.94	0.37	112205
1.76	0.09	112211
2.97	0.16	112215
45.60	7.47	112217
2.76	0.48	112235
4.16	0.16	112236
47.98	27.15	112241
28.34	8.94	112244
0.67	0.10	112254
10.80	2.43	112272
1.09	0.11	112287
3.62	0.15	112289
18.26	0.48	112296
0.88	0.01	112308
32.77	2.01	112309
9.01	0.28	112327
16.39	3.56	112361
0.75	0.45	112379
4.49	1.31	112385
1.65	0.67	112402
16.97	1.09	112412
0.23	0.00	112429
4.17	0.15	112462
2.75	0.00	112473
4.28	0.63	112474
2.40	0.38	112476
3.20	0.17	112482
9.15	2.00	112490
2.92	0.25	112493
21.13	6.51	112498
8.72	1.69	112507
21.01	11.77	112511
20.36	0.31	112523
0.41	0.11	112528
21.71	3.46	112554
22.22	12.65	112565
14.76	0.03	112575
1.72	0.51	112579
1.42	0.09	112583
47.06	31.89	112590
31.72	2.42	112604
4.09	0.13	112609
3.73	0.01	112616
1.25	0.03	112623
0.47	0.40	112630
2.03	0.05	112652
0.57	0.48	112661
10.89	1.85	112663
0.70	0.20	112665
0.37	0.20	112674
0.05	0.01	112678
2.86	0.01	112691
0.79	0.06	112700
3.85	0.32	112711
8.19	0.50	112725
8.39	1.56	112728
5.04	0.02	112746
0.30	0.02	112747
1.30	0.11	112755
5.02	0.87	112765
0.81	0.21	112767
1.40	0.04	112780
25.23	5.08	112796
17.70	10.04	112802
7.36	4.95	112851
0.13	0.05	112867
20.10	0.55	112885
0.29	0.12	112890
33.08	8.35	112900
2.66	0.88	112901
22.75	1.48	112908
4.10	2.81	112912
19.60	10.27	112919
20.97	3.07	112921
4.24	0.23	112923
4.62	0.98	112926
3.50	1.46	112939
4.54	3.79	112950
5.57	0.54	112956
3.54	0.02	112961
1.18	0.33	112976
0.25	0.06	112986
4.51	0.13	112990
22.82	0.22	112992
15.26	11.74	113008
2.50	0.21	113011
7.83	0.00	113023
4.26	0.18	113034
7.19	0.25	113040
13.61	2.39	113041
7.86	1.15	113082
1.47	0.44	113083
5.17	0.28	113093
8.46	8.52	113097
24.40	0.01	113098
0.36	0.01	113099
1.49	1.05	113103
18.72	9.08	113110
0.24	0.00	113113
4.04	0.18	113119
0.37	0.04	113128
6.72	0.07	113135
0.10	0.05	113148
2.74	0.51	113163
10.80	4.21	113164
1.59	0.04	113165
1.11	0.34	113171
2.26	0.72	113183
15.98	0.01	113186
7.83	1.57	113188
15.81	0.76	113194
3.01	0.18	113214
2.43	0.26	113220
15.40	6.58	113235
1.41	1.19	113236
16.53	1.82	113258
1.29	1.10	113269
9.20	2.13	113288
0.10	0.03	113321
0.44	0.21	113323
2.78	0.78	113326
1.33	0.38	113340
18.02	0.46	113354
2.16	0.02	113356
4.98	2.27	113363
1.97	1.05	113399
3.28	0.10	113402
3.39	0.11	113414
4.38	0.23	113420
0.41	0.10	113435
1.41	0.02	113437
49.49	25.47	113438
9.23	0.16	113470
0.93	0.08	113471
12.85	6.77	113474
18.56	0.35	113485
7.18	0.03	113486
3.38	0.40	113494
16.70	0.04	113503
48.30	12.57	113515
10.81	0.24	113520
17.06	14.19	113538
2.63	1.26	113545
0.05	0.00	113546
5.38	2.26	113572
1.71	0.21	113574
2.93	0.43	113575
0.91	0.08	113580
4.15	0.07	113582
9.76	2.01	113590
0.83	0.68	113611
13.05	1.26	113636
1.18	1.12	113649
16.11	11.14	113652
1.64	0.00	113657
1.36	0.37	113662
16.72	0.03	113670
1.83	0.74	113674
5.18	0.08	113681
11.78	0.13	113693
0.45	0.44	113720
16.45	2.67	113737
2.18	0.01	113755
1.96	0.16	113767
0.20	0.68	113774
3.63	0.10	113777
2.96	1.20	113790
0.08	0.08	113809
6.58	0.70	113825
1.46	0.00	113826
9.79	1.10	113854
22.98	11.87	113856
5.27	0.71	113871
11.44	10.78	113878
41.64	1.70	113909
4.04	0.50	113917
26.18	1.97	113921
6.14	0.16	113922
2.97	0.44	113924
2.39	0.08	113926
27.81	14.11	113938
11.50	2.66	113952
1.10	0.28	113954
1.11	0.40	113973
0.08	0.00	114015
21.71	7.66	114044
3.51	0.05	114051
1.07	0.05	114058
7.79	0.36	114068
0.29	0.08	114085
3.00	0.03	114090
3.94	0.04	114105
11.68	1.00	114118
0.30	0.31	114120
49.59	3.03	114122
8.00	2.13	114146
0.37	0.00	114148
1.32	0.20	114157
8.92	0.20	114170
4.29	0.48	114171
23.11	18.70	114182
1.06	0.37	114190
13.77	11.09	114192
4.65	2.55	114195
4.07	0.19	114200
2.07	0.28	114204
0.49	0.04	114214
5.04	1.24	114216
3.49	0.22	114230
9.30	0.07	114258
28.77	11.00	114265
5.18	0.17	114274
0.03	0.02	114285
1.99	0.65	114314
4.11	4.64	114315
0.70	0.10	114318
2.53	0.02	114326
26.96	18.91	114329
2.62	0.03	114336
6.46	0.53	114351
4.57	0.65	114378
0.24	0.04	114387
9.42	1.70	114392
6.33	0.09	114405
7.09	1.08	114422
6.74	0.05	114423
4.38	0.01	114434
4.54	1.36	114455
1.86	0.23	114475
5.63	1.58	114478
12.41	0.56	114485
0.44	0.04	114497
0.69	1.04	114508
20.63	1.37	114511
13.82	3.04	114525
7.19	2.96	114536
0.11	0.02	114538
9.44	3.19	114541
1.69	0.02	114548
8.61	0.10	114549
4.51	3.63	114565
20.33	2.26	114570
2.62	0.12	114573
2.20	0.94	114579
5.17	0.01	114584
3.08	0.45	114598
15.96	8.19	114600
6.86	0.98	114603
13.31	1.42	114619
4.09	2.22	114622
0.07	0.01	114624
4.95	0.00	114656
2.34	0.08	114659
0.54	0.06	114671
3.22	1.67	114692
0.57	0.31	114694
13.87	1.14	114712
3.53	1.03	114714
11.70	1.61	114725
2.71	0.11	114733
0.92	0.02	114740
1.40	0.02	114760
0.12	0.00	114773
3.47	0.36	114786
1.25	0.16	114789
23.87	12.60	114796
0.05	0.03	114798
10.29	0.08	114822
2.11	0.64	114825
4.80	2.95	114828
0.48	0.01	114835
33.34	4.15	114849
17.05	2.44	114856
0.93	0.22	114863
0.67	0.05	114879
0.19	0.17	114885
5.60	0.03	114901
0.28	0.05	114905
4.84	0.26	114909
1.27	0.09	114918
0.47	0.03	114919
2.63	0.01	114942
6.02	2.00	114955
0.77	0.02	114958
5.38	1.56	114959
3.45	0.41	114972
4.07	0.00	114976
7.50	0.11	114982
22.41	0.93	114983
3.34	3.78	114989
11.84	4.91	114990
0.96	0.59	114991
33.60	9.82	115001
3.51	0.19	115021
7.58	0.07	115046
2.69	0.13	115049
2.57	0.05	115050
0.67	0.06	115071
1.92	0.12	115104
61.89	43.06	115108
2.89	0.53	115112
6.85	1.06	115144
20.61	0.82	115158
3.14	0.19	115159
0.54	0.10	115177
1.86	0.33	115189
0.53	0.02	115202
2.90	0.04	115210
1.65	0.11	115220
3.73	0.51	115225
4.83	2.22	115240
8.06	0.28	115248
2.75	1.45	115259
10.53	0.04	115261
0.73	0.19	115276
0.49	0.07	115284
2.05	0.35	115288
3.92	1.81	115307
0.23	0.03	115318
4.62	1.03	115323
10.77	0.12	115337
5.68	0.53	115341
15.08	5.46	115342
0.72	2.67	115345
6.42	0.61	115349
2.37	1.79	115350
6.40	2.16	115365
0.16	0.06	115374
2.52	0.34	115376
3.25	0.40	115406
11.65	3.64	115410
3.85	0.25	115428
1.35	0.16	115430
13.35	3.17	115442
1.81	0.25	115452
13.08	4.06	115453
1.91	0.12	115463
0.14	0.09	115487
0.88	0.17	115490
9.95	0.00	115511
26.58	0.06	115520
9.27	4.71	115523
4.75	0.06	115524
11.53	1.36	115554
0.24	0.42	115557
0.90	0.52	115560
9.69	2.23	115564
2.30	0.37	115565
14.21	18.07	115569
4.17	1.84	115571
4.40	0.02	115572
23.00	0.00	115582
58.03	30.78	115587
0.80	0.12	115596
13.01	0.52	115599
8.11	3.04	115607
3.69	0.02	115608
6.16	0.72	115612
12.74	2.93	115615
6.00	0.13	115621
32.20	0.74	115625
7.97	0.81	115629
5.09	1.48	115633
1.47	0.07	115638
19.78	9.98	115649
7.91	0.43	115684
2.15	0.03	115691
0.74	0.07	115692
9.88	0.28	115693
18.94	0.01	115709
4.30	1.51	115711
0.70	0.19	115726
3.20	0.15	115743
5.64	5.93	115752
0.24	0.02	115758
5.51	0.39	115759
3.90	0.13	115774
2.54	1.67	115775
4.38	1.31	115785
15.52	1.44	115799
0.67	0.00	115803
0.98	0.25	115818
3.92	0.17	115831
10.63	3.78	115841
28.74	0.88	115850
1.20	0.46	115851
12.60	1.15	115857
0.59	0.11	115861
11.73	5.04	115869
5.57	3.48	115870
3.23	0.82	115871
3.36	0.51	115882
2.21	0.32	115885
6.53	1.25	115907
52.70	15.47	115911
15.28	0.07	115921
4.01	0.52	115929
16.00	4.39	115943
11.38	1.28	115946
1.68	0.08	115949
15.51	0.72	115954
1.21	0.06	115956
0.51	1.16	115961
3.84	0.15	115962
1.31	0.14	115985
0.85	0.01	116011
3.05	0.48	116026
17.96	0.47	116035
1.69	0.13	116043
8.48	0.14	116046
9.32	0.50	116053
2.38	0.70	116058
4.67	0.57	116066
2.66	0.45	116080
1.71	0.11	116081
20.98	0.39	116082
58.91	36.46	116085
2.86	0.65	116087
0.91	0.17	116106
1.34	0.03	116118
1.47	0.00	116127
0.52	0.23	116136
21.76	3.98	116137
29.80	1.95	116139
8.27	0.35	116142
2.67	0.15	116151
1.94	0.66	116156
0.96	0.18	116164
0.18	0.06	116204
4.26	0.23	116211
1.64	0.14	116221
11.51	0.67	116226
2.40	2.96	116231
5.83	0.66	116264
7.27	0.09	116266
42.70	9.54	116271
16.92	3.76	116272
1.10	0.05	116279
19.17	1.53	116293
36.91	7.82	116298
3.36	0.06	116304
5.33	0.14	116308
9.87	0.06	116324
1.41	0.47	116331
26.79	8.01	116335
3.43	0.44	116345
3.09	0.20	116349
0.14	0.07	116362
3.38	0.02	116376
1.76	2.52	116385
1.60	0.12	116398
0.38	0.00	116404
25.62	5.86	116425
9.95	7.84	116431
0.20	0.00	116434
21.31	3.79	116450
1.12	0.09	116463
6.44	0.16	116469
5.82	1.34	116470
3.10	0.81	116474
13.52	4.74	116491
1.28	0.02	116493
11.86	0.01	116525
25.12	2.35	116528
1.17	0.13	116531
4.65	0.16	116544
13.85	5.00	116550
0.54	0.32	116564
4.03	0.10	116575
5.05	2.06	116576
12.22	11.07	116601
56.85	39.24	116602
1.71	0.15	116615
0.36	0.02	116624
0.59	0.01	116625
2.00	2.24	116637
5.68	0.12	116639
6.95	0.15	116644
5.88	3.95	116654
4.94	0.46	116656
4.81	2.46	116657
6.96	0.04	116658
19.53	0.13	116669
0.25	0.07	116686
11.37	1.86	116687
9.52	0.09	116699
5.14	6.02	116707
6.54	0.32	116708
1.11	0.02	116713
0.18	0.00	116735
7.98	0.01	116738
7.30	5.39	116747
5.65	0.52	116757
0.46	0.03	116776
6.96	0.21	116781
18.05	0.23	116783
12.29	0.46	116790
19.33	1.54	116804
1.36	0.14	116810
1.08	0.14	116820
3.33	0.67	116822
26.70	9.51	116830
7.72	0.03	116831
11.40	0.29	116839
1.41	0.94	116844
0.60	0.24	116852
0.92	0.03	116868
2.05	0.07	116883
8.34	2.76	116886
0.98	0.42	116887
0.62	0.06	116898
4.87	2.96	116918
0.48	0.17	116930
5.81	0.42	116935
2.97	0.13	116949
1.66	0.02	116950
1.93	0.35	116970
0.95	0.35	116992
0.31	0.04	116993
2.63	0.17	116997
0.26	0.04	117005
0.33	0.52	117008
2.77	0.02	117017
14.23	5.13	117025
2.31	0.05	117027
3.22	0.19	117031
6.53	0.02	117039
40.20	20.99	117047
1.15	0.31	117048
0.34	0.28	117050
4.06	2.26	117068
2.25	0.48	117085
48.44	26.86	117104
18.47	15.90	117118
31.30	10.05	117142
4.90	0.61	117144
13.00	5.13	117160
3.53	0.00	117167
6.49	0.02	117173
5.39	1.29	117178
2.38	0.08	117184
13.38	1.62	117187
10.51	0.00	117218
1.11	0.00	117222
4.37	0.30	117229
23.21	16.87	117235
2.52	0.04	117238
1.87	0.08	117249
6.11	3.27	117265
2.63	0.43	117268
2.84	0.10	117279
9.09	0.64	117284
0.09	0.01	117294
8.42	0.20	117295
3.11	0.05	117300
9.53	0.32	117301
2.10	0.27	117327
1.63	0.12	117354
2.62	0.77	117358
1.02	0.59	117366
4.02	0.03	117413
5.02	1.22	117416
0.76	0.03	117423
5.84	0.29	117449
34.17	3.31	117450
2.62	0.67	117454
4.27	1.53	117467
3.33	0.88	117468
2.51	0.00	117476
10.09	2.02	117482
22.15	1.17	117492
29.93	3.56	117510
2.21	0.45	117521
39.48	9.18	117523
1.79	0.40	117525
5.60	1.02	117534
7.76	1.30	117540
12.39	0.02	117551
3.40	0.19	117556
0.80	0.03	117561
25.26	13.91	117568
13.09	0.70	117587
8.47	2.91	117627
33.17	10.52	117628
1.93	0.60	117632
0.59	0.01	117647
12.91	0.96	117670
0.13	0.05	117672
4.06	0.25	117699
4.91	4.06	117708
1.16	0.39	117712
15.20	8.50	117727
17.98	9.03	117734
0.11	0.01	117737
13.33	0.07	117761
17.80	0.06	117774
9.70	5.73	117777
8.51	1.30	117779
14.78	0.48	117785
10.85	0.64	117799
10.34	0.07	117801
1.28	0.04	117802
5.72	0.26	117804
0.62	0.20	117806
27.38	1.79	117815
8.17	6.58	117819
13.82	5.97	117840
2.47	0.53	117844
5.75	0.38	117849
4.58	0.05	117864
0.14	0.08	117886
0.56	0.20	117893
14.92	0.08	117907
14.30	4.32	117919
3.97	0.78	117934
4.94	0.49	117940
5.49	0.12	117948
50.88	14.35	117954
0.04	0.00	117956
0.25	0.05	117961
0.68	0.17	117965
0.64	0.05	117999
0.98	1.14	118010
0.70	0.30	118019
0.25	0.03	118024
29.34	2.43	118025
2.63	1.56	118027
14.56	9.29	118032
20.49	0.19	118033
4.19	0.03	118051
0.95	0.34	118058
0.50	0.09	118059
1.45	0.23	118060
2.63	0.56	118070
0.85	0.01	118071
1.95	0.20	118072
7.45	0.02	118119
33.30	16.06	118120
6.39	5.71	118121
0.62	0.38	118128
1.19	0.05	118143
[truncated: 3,741 more rows]
